# Supplementary material for: Anisotropic Thermal Conductivity of Inkjet-Printed 2D Crystal Films: Role of the Microstructure and Interfaces
Source: Nanomaterials (Basel). 2022 Nov 1;12(21):3861. doi: 10.3390/nano12213861 (PMC9654414; doi:10.3390/nano12213861)
Supplement: Supplementary file 1 [file nanomaterials-12-03861-s001.zip]

Archive with 1 entries (1 files):
- nanomaterials-1979167-supplementary.pdf
